# Supplementary material for: Development and Implementation of a Professional Practices Evaluation during Radiopharmaceuticals Administration
Source: Healthcare (Basel). 2022 Nov 10;10(11):2247. doi: 10.3390/healthcare10112247 (PMC9690994; doi:10.3390/healthcare10112247)
Supplement: Supplementary file 1 [file healthcare-10-02247-s001.zip]

Archive with 3 entries (3 files):
- Suppl data Figure S1.pptx
- Suppl data Table S1.xlsx
- Suppl data Table S2.xlsm
