# Supplementary material for: Development and Implementation of a Professional Practices Evaluation during Radiopharmaceuticals Administration
Source: Healthcare (Basel). 2022 Nov 10;10(11):2247. doi: 10.3390/healthcare10112247 (PMC9690994; doi:10.3390/healthcare10112247)
Supplement: Supplementary file 1 [file healthcare-10-02247-s001.zip › Suppl data Table S1.xlsx]

## Sheet: Diagnostic
Type of examination audited: 1 = _______________ ; 2 = _______________ ; 3 = _______________ ; 4 = ________________								O/N/I/NA					Comments
Duration (start/end time): 1 = ________________ ; 2 = ________________ ; 3 = ________________ ; 4 = ________________
	Patient reception						Audit n°	1	2	3	4	5
1	-	Check that the dose is prescribed by the physician and that the radiopharmaceutical is prepared
2	a	Call the patient by name
	b		if homonym: call by first and last name
3	-	The nuclear medicine technologist introduces himself
4	-	Consultation of the patient file to verify the concordance with the examination
5	a	Once installed, ask the patient to state in an open question: Lastname
	b					Fistname
	c					Date of birth
6	-	If examining a child or adolescent, check that the MRP activity is appropriate for the weight
7	-	Specific care (1 item maximum):			Patient with limited mobility?
					Patient in wheelchair?
					Patient on stretcher?
					Patient installed in the injection booth?
					Or patient installed in the stretcher area?
		Tired patient?
		Anxious patient?
		Patient with a urine drainage bag?
8	-	Have the patient confirm the purpose of the examination:				By open question (O)? / By closed question (I)?
9	a	If woman of childbearing age,	ask if there is a risk of pregnancy (contraception)?
	b		ask if she is breastfeeding?
10	-	Explain to the patient the practical course of the examination (e.g. duration, ...)
11	-	Provide advice related to radiation protection (hydration, respect for waiting rooms, etc.)
12	a	In case of injection of blood-derived drugs, before injection:				inform the patient verbally?
	b					provide written information to the patient?
13	a	If transporting the RP syringe:		secure transport?
	b			use of leaded case ?
	c			use of transport cart?
	d			then administration to the patient in wheelchair?
	e			then administration to the patient on stretcher?
	f			then administration to the patient installed under the camera?
	Administration						Audit n°	1	2	3	4	5	Comments
14		Place of administration: Injection booth
			Camera
			Injection chamber for stretcher
			Other:
15	-	Hygiene rules respected (hand washing, no jewelry, professional clothing...)
16	-	Non-sterile gloves used
17	-	Type of administration	Oral administration?
			Intravenous administration?
			Subcutaneous administration?
18	-	If parenteral administration, compliance with good practice:
		Preparation of an injection tray with: □ pads, □ plasters, □ needle, □ gloves, □ tourniquet, □ syringe
19	-	Location of the vein before skin disinfection?
20	-	Skin disinfection (chlorexidine)?
21	a	If a catheter is placed:	4-step detersion with □ chlorhexidine foam
	b				□ water
	c				□ drying
	d				□ chlorhexidine
	e		aseptic placement of the catheter
	f		check the venous line by opening the infusion of NaCl 0.9%
22	-	Use a syringe shield
23	-	Change the needle before injecting the patient
24	-	Check the label on the syringe just before injection:
			Firstname Lastname, Type of RP, Activity, Isotope, Injection time
25	-	Check the concordance between the examination and the radiopharmaceutical just before administration Five-rights of medication administration
26	-	Perform the injection aseptically and according to the recommendations for each RP (slow injection, ...)
27	-	Computerized record of administration
28	-	Wearing a lead apron if necessary?
	Post-administration						Audit n°	1	2	3	4	5	Comments
29	a	Disposing of waste:	Non-radioactive materials in conventional waste
	b		Non-radioactive sharp waste in plastic sharp waste container
	c		Radioactive sharp waste in shielded plastic sharp waste container
	d		Non-radioactive biological waste in biohazard waste container
	e		Radioactive biological waste in shielded biohazard waste container
30	-	Check the equipment for radioactive contamination
31	a	Put tourniquet and syringe shield in the cleaning tray
	b	Clean tourniquet and syringe shield with :		Detergent-disinfectant
	c			Radioactive decontaminant if needed
	Theoretical radiation protection questioning
32	-	The NMT knows how to reduce radiation (time, distance, screens)
33	-	The NMT knows the characteristics of radioelements used (activity, radioactive period, ...)
34	-	He knows what to do in the event of an accident (delimit the contaminated area, warn the people in charge of radiation protection, carry out decontamination, etc.)
35	-	The NMT knows what to do in case of external radioactive contamination (wash the contaminated area, change clothes, etc.)
36	-	The NMT knows what to do in case of extravasation (specific protocol)
									=	Criterion counted in the scoring
									=	Criterion not counted in the scoring
						Chart filling:		O =	Criterion met
								N =	Criterion not met
								I =	Criterion partially met
								NA =	Non applicable
