# Supplementary material for: Development and Implementation of a Professional Practices Evaluation during Radiopharmaceuticals Administration
Source: Healthcare (Basel). 2022 Nov 10;10(11):2247. doi: 10.3390/healthcare10112247 (PMC9690994; doi:10.3390/healthcare10112247)
Supplement: Supplementary file 1 [file healthcare-10-02247-s001.zip › Suppl data Table S2.xlsm]

## Sheet: Overall results
											NMT 1				NMT 2				NMT 3				NMT 4				NMT 5				NMT 6				NMT 7				NMT 8				NMT 9				NMT 10
N°		Type	Criticity (1 to 3)	Item					Audit n°		1	2	3	4	1	2	3	4	1	2	3	4	1	2	3	4	1	2	3	4	1	2	3	4	1	2	3	4	1	2	3	4	1	2	3	4	1	2	3
									Adm. Type
1	-	A	2	Check that the dose is prescribed by the physician and that the radiopharmaceutical is prepared							O	O	O	O	O	O	O	O	O	O	O	O	O	O	O	O	O	O	O	O	o	o	o	o	O	O	O	O	O	O	O	O	O	O	O	O
2	a	I	2	Call the patient by name							O	O	O	O	O	O	O	O	O	O	O	O	O	O	O	O	O	O	O	O	o	o	o	o	O	O	O	O	O	O	O	O	O	O	O	O
	b	I	2		if homonym: call by first and last name						NA	NA	NA	NA	NA	NA	NA	NA	NA	NA	NA	NA	NA	NA	NA	NA	NA	NA	NA	NA	na	na	na	na	NA	NA	NA	NA	NA	NA	NA	NA	NA	NA	NA	NA
3	-	A	1	The nuclear medicine technologist introduces himself							N	N	N	N	O	O	O	O	N	I	N	N	N	N	N	N	O	N	N	N	o	n	n	n	N	N	N	N	N	N	N	N	N	N	N	N
4	-	I	2	Consultation of the patient file to verify the concordance with the examination							O	O	O	O	O	O	O	O	O	O	O	O	O	O	O	O	O	O	O	O	n	o	o	o	O	O	O	O	O	O	O	O	N	N	N	N
5	a	I	2	Once installed, ask the patient to state in an open question:				Lastname			O	O	O	O	O	O	O	O	O	O	O	O	O	O	O	O	O	O	O	O	o	o	o	o	O	O	O	O	O	N	N	N	O	O	O	O
	b	I	2					Firstname			O	O	O	O	O	O	O	O	O	O	O	O	O	O	O	O	O	O	O	O	o	o	o	o	O	O	O	O	O	N	N	O	O	O	O	O
	c	I	2					Date of birth			O	O	O	O	O	O	O	O	O	O	O	O	O	O	O	O	O	O	O	O	o	o	o	o	O	O	O	O	O	O	O	O	O	O	O	O
6	-	R	2	If examining a child or adolescent, check that the MRP activity is appropriate for the weight							NA	NA	NA	NA	NA	NA	NA	NA	NA	NA	NA	NA	NA	NA	NA	NA	NA	NA	NA	NA	na	na	na	na	NA	NA	NA	NA	NA	NA	NA	NA	NA	NA	NA	NA
7	-			Specific care (1 item maximum):			Patient with limited mobility?				N	N	N	N	N	N	N	N	N	N	N	N	N	N	N	N	N	N	N	N	n	n	n	n	N	N	N	N	N	N	N	N	N	N	N	N
							Patient in wheelchair ?				N	N	N	N	N	N	N	N	N	O	N	N	N	N	N	N	O	N	N	N	n	n	n	n	N	N	N	N	N	N	N	N	N	N	N	N
							Patient on stretcher?				N	N	N	N	N	N	N	N	N	N	N	N	N	N	N	N	N	N	N	N	n	n	n	n	N	N	N	N	N	N	N	N	N	N	N	N
							Patient mis dans la chambre d'injection ?				N	N	N	N	N	N	N	N	N	N	N	N	N	N	N	N	N	N	N	N	n	n	n	n	N	N	N	N	N	N	N	N	N	N	N	N
				Tired patient?							N	N	N	N	N	N	N	N	N	N	N	N	N	N	N	N	N	N	N	N	n	n	n	n	N	N	N	N	N	N	N	N	N	N	N	N
				Anxious patient?							N	N	N	N	N	N	N	N	N	N	N	N	N	N	N	N	N	N	N	N	n	o	n	n	N	N	N	N	N	N	N	N	N	N	N	N
				Patient with a urine drainage bag?							N	N	N	N	N	N	N	N	N	N	N	N	N	N	N	N	N	N	N	N	n	n	n	n	N	N	N	N	N	N	N	N	N	N	N	N
8	-	I	2	Have the patient confirm the purpose of the examination: by open question (O)? / By closed question (I)?							O	O	O	I	I	I	I	I	I	I	I	I	I	I	I	I	I	I	I	I	i	o	o	i	O	O	O	O	I	O	I	O	I	I	I	I
9	a	R	3	If woman of childbearing age, ask if there is a risk of pregnancy (contraception)?							NA	NA	NA	NA	O	O	NA	NA	NA	NA	NA	NA	O	NA	NA	NA	NA	NA	NA	NA	na	o	na	na	NA	O	NA	NA	NA	NA	NA	NA	NA	NA	O	NA
	b	R	3				ask if she is breastfeeding?				NA	NA	NA	NA	N	N	NA	NA	NA	NA	NA	NA	N	NA	NA	NA	NA	NA	NA	NA	na	o	na	na	NA	N	NA	NA	NA	NA	NA	NA	NA	NA	N	NA
10	-	A	1	Explain to the patient the practical course of the examination (e.g. duration, ...)							O	O	O	O	O	O	O	O	O	O	O	O	O	O	O	O	O	O	O	O	o	o	o	o	O	O	O	O	O	O	O	O	O	O	O	O
11	-	A	1	Provide advice related to radiation protection (hydration, respect for waiting rooms, etc.)							O	I	I	O	O	O	O	O	O	O	O	O	O	O	O	O	O	O	O	O	o	o	o	o	O	O	O	O	O	O	O	O	O	O	O	O
12	a	A	1	In case of injection of blood-derived drugs, before injection: inform the patient verbally?							O	NA	NA	NA	NA	NA	NA	NA	NA	NA	NA	NA	NA	NA	NA	NA	NA	NA	NA	NA	na	na	na	n	NA	NA	NA	N	NA	NA	NA	NA	NA	NA	NA	NA
	b	A	1				provide written information to the patient?				O	NA	NA	NA	NA	NA	NA	NA	NA	NA	NA	NA	NA	NA	NA	NA	NA	NA	NA	NA	na	na	na	n	NA	NA	NA	N	NA	NA	NA	NA	NA	NA	NA	NA
13	a	R	2	If transporting the RP syringe:			secure transport?				NA	NA	NA	NA	NA	NA	NA	NA	NA	NA	NA	NA	NA	NA	NA	NA	NA	NA	NA	NA	na	na	na	na	NA	NA	NA	N	NA	NA	NA	NA	NA	NA	NA	NA
	b	R	2				use of leaded case ?				NA	NA	NA	NA	NA	NA	NA	NA	NA	NA	NA	NA	NA	NA	NA	NA	NA	NA	NA	NA	na	na	na	na	NA	NA	NA	N	NA	NA	NA	NA	NA	NA	NA	NA
	c	R	1				use of transport cart?				NA	NA	NA	NA	NA	NA	NA	NA	NA	NA	NA	NA	NA	NA	NA	NA	NA	NA	NA	NA	na	na	na	na	NA	NA	NA	N	NA	NA	NA	NA	NA	NA	NA	NA
	d						then administration to the patient in wheelchair?				N	N	N	N	N	N	N	N	N	O	N	N	N	N	N	N	O	N	N	N	n	n	n	n	N	N	N	N	N	N	N	N	N	N	N	N
	e						then administration to the patient on stretcher?				N	N	N	N	N	N	N	N	N	N	N	N	N	N	N	N	N	N	N	N	n	n	n	n	N	N	N	N	N	N	N	N	N	N	N	N
	f						then administration to the patient installed under the camera?				N	N	N	N	N	N	N	N	N	N	N	N	N	N	N	N	N	N	N	N	n	n	n	n	N	N	N	O	N	N	N	N	N	N	N	N
14				Place of administration:		Injection booth					O	O	O	O	O	O	O	O	O	O	O	O	O	O	O	O	N	O	O	N	o	o	o	o	O	O	O	N	O	O	O	O	O	O	O	O
						Camera					N	N	N	N	N	N	N	N	N	N	N	N	N	N	N	N	N	N	N	N	n	n	n	n	N	N	N	O	N	N	N	N	N	N	N	N
						Injection chamber for stretcher					N	N	N	N	N	N	N	N	N	N	N	N	N	N	N	N	N	N	N	N	n	n	n	n	N	N	N	N	N	N	N	N	N	N	N	N
						Other					N	N	N	N	N	N	N	N	N	N	N	N	N	N	N	N	O	N	N	O	n	n	n	n	N	N	N	N	N	N	N	N	N	N	N	N
15	-	H	3	Hygiene rules respected (hand washing, no jewelry, professional clothing...)							O	O	O	O	O	O	O	O	O	O	O	O	O	O	O	O	O	O	O	O	o	o	o	o	O	O	O	O	O	O	O	O	O	O	O	O
16	-	H	3	Use non-sterile gloves							O	O	O	O	O	O	O	O	O	O	O	O	O	O	O	O	O	O	O	O	o	o	o	o	O	O	O	O	O	O	O	O	O	O	O	O
17	-			Type of administration		Oral administration?					N	N	N	N	N	N	N	N	N	N	N	N	N	N	N	N	N	N	N	N	n	n	n	n	N	N	N	N	N	N	N	N	N	N	N	N
						Intraveinous administration?					N	O	O	O	O	O	O	O	O	O	O	O	O	O	O	O	O	O	O	O	o	o	o	n	O	O	O	N	O	O	O	O	O	O	O	O
						Subcutaneous administration?					O	N	N	N	N	N	N	N	N	N	N	N	N	N	N	N	N	N	N	N	n	n	n	o	N	N	N	O	N	N	N	N	N	N	N	N
18	-	H	2	Preparation of an injection tray with pads, plasters, needle, gloves, tourniquet, syringe							O	O	O	O	O	O	O	O	O	O	O	O	I	I	I	I	O	O	O	O	o	o	i	o	O	O	O	O	O	O	O	O	O	O	O	O
19	-	H	2	Location of the vein before skin disinfection?							NA	O	O	O	O	O	O	O	O	O	O	O	O	O	NA	O	O	O	O	O	o	o	o	o	O	O	O	NA	O	O	NA	O	NA	O	O	NA
20	-	H	3	Skin disinfection (chlorexidine)?							O	O	O	O	O	O	O	O	O	O	O	O	O	O	NA	O	O	O	O	O	o	o	o	o	O	O	O	O	O	O	NA	O	NA	O	O	NA
21	a	H	2	If a catheter is placed, 4-step detersion with chlorhexidine foam							NA	NA	NA	NA	NA	NA	NA	NA	NA	NA	NA	NA	NA	NA	NA	NA	NA	N	NA	N	na	na	na	na	NA	NA	NA	NA	N	N	NA	N	NA	NA	NA	NA
	b	H	2				water				NA	NA	NA	NA	NA	NA	NA	NA	NA	NA	NA	NA	NA	NA	NA	NA	NA	N	NA	N	na	na	na	na	NA	NA	NA	NA	N	N	NA	N	NA	NA	NA	NA
	c	H	2				dryning				NA	NA	NA	NA	NA	NA	NA	NA	NA	NA	NA	NA	NA	NA	NA	NA	NA	N	NA	N	na	na	na	na	NA	NA	NA	NA	N	N	NA	N	NA	NA	NA	NA
	d	H	2				chlorhexidine				NA	NA	NA	NA	NA	NA	NA	NA	NA	NA	NA	NA	NA	NA	NA	NA	NA	O	NA	O	na	na	na	na	NA	NA	NA	NA	O	O	NA	O	NA	NA	NA	NA
	e	H	3		aseptic placement of the catheter						NA	NA	NA	NA	NA	NA	NA	NA	NA	NA	NA	NA	NA	NA	NA	NA	NA	O	NA	O	na	na	na	na	NA	NA	NA	NA	O	O	NA	O	NA	NA	NA	NA
	f	H	2		check the venous line by opening the infusion of NaCl 0.9%						NA	NA	NA	NA	NA	NA	NA	NA	NA	NA	NA	NA	NA	NA	NA	NA	NA	N	NA	N	na	na	na	na	NA	NA	NA	NA	N	N	NA	O	NA	NA	NA	NA
22	-	R	2	Use a syringe shield							NA	O	O	O	O	O	O	O	O	O	O	O	O	O	O	O	O	O	O	O	o	o	o	na	O	O	O	NA	O	O	O	O	O	O	O	O
23	-	H	2	Change the needle before injecting the patient							O	O	O	O	O	O	O	O	O	O	O	O	O	O	O	O	O	NA	O	NA	o	o	o	na	O	O	O	O	NA	NA	NA	NA	NA	O	O	NA
24	-	I	3	Check the label on the syringe just before injection: firstname lastname, type of RP, activity, isotope, injection time							O	O	O	O	O	O	O	O	O	O	O	O	O	O	O	O	O	O	O	O	o	o	o	o	O	O	O	O	O	O	O	O	O	O	O	O
25	-	I	3	Check the concordance between the examination and the radiopharmaceutical just before administration							O	O	O	O	O	O	O	O	O	O	O	O	I	I	I	I	O	O	O	O	o	o	o	o	O	O	O	O	O	O	O	O	O	O	O	O
26	-	H	3	Perform the injection aseptically and according to the recommendations for each RP (slow injection, ...)							O	O	O	O	O	O	O	O	O	O	O	O	O	O	O	O	O	O	O	O	o	o	o	o	O	O	O	O	O	O	O	O	O	O	O	O
27	-	A	1	Computerized record of administration							O	O	O	O	O	O	O	O	O	O	O	O	O	O	O	O	O	O	O	O	o	o	o	o	O	O	O	O	O	O	O	O	O	O	O	O
28	-	R	1	Wearing a lead apron if necessary?							N	N	N	N	O	O	O	O	O	O	O	O	N	N	N	N	O	O	O	O	n	n	n	n	N	N	N	N	N	N	N	N	O	O	O	O
29	a	H	1	Disposing of waste: non-radioactive materials in conventional waste							O	O	O	O	O	O	O	O	O	O	O	O	O	O	O	O	O	O	O	O	o	o	o	o	O	O	O	O	O	O	O	O	O	O	O	O
	b	H	2		non-radioactive sharp waste in plastic sharp waste container						O	O	O	O	O	O	O	O	O	O	O	O	O	O	O	O	O	O	O	O	o	o	o	o	O	O	O	O	O	O	O	O	O	O	O	O
	c	H	2		radioactive sharp waste in shielded plastic sharp waste container						O	O	O	O	O	O	O	O	O	O	O	O	O	O	O	O	O	O	O	O	o	o	o	o	O	O	O	O	O	O	O	O	O	O	O	O
	d	H	2		non-radioactive biological waste in biohazard waste container						O	O	O	O	O	O	O	O	O	O	O	O	O	O	O	O	O	O	O	O	o	o	o	o	O	O	O	O	O	O	O	O	O	O	O	O
	e	H	2		radioactive biological waste in shielded biohazard waste container						O	O	O	O	O	O	O	O	O	O	O	O	O	O	O	O	O	O	O	O	o	o	o	o	O	O	O	O	O	O	O	O	O	O	O	O
30	-	R	2	Check the equipment for radioactive contamination							NA	NA	NA	NA	NA	NA	NA	NA	NA	NA	NA	NA	NA	NA	NA	NA	NA	NA	NA	NA	na	na	na	na	NA	NA	NA	NA	NA	NA	NA	NA	NA	NA	NA	NA
31	a	H	1	Put tourniquet and syringe shield in the cleaning tray							O	O	O	O	O	O	O	O	O	O	O	O	O	O	O	O	O	O	O	O	o	o	o	o	O	O	O	O	O	O	O	O	O	O	O	O
	b	H	1	Clean tourniquet and syringe shield with : Detergent-disinfectant							O	O	O	O	O	O	O	O	O	O	O	O	O	O	O	O	O	O	O	O	o	o	o	o	O	O	O	O	O	O	O	O	O	O	O	O
	c	R	1				Radioactive decontaminant if needed				NA	NA	NA	NA	NA	NA	NA	NA	NA	NA	NA	NA	NA	NA	NA	NA	NA	NA	NA	NA	na	na	na	na	NA	NA	NA	NA	NA	NA	NA	NA	NA	NA	NA	NA
32	-	R	2	The NMT knows how to reduce radiation (time, distance, screens)							O	O	O	O	O	O	O	O	O	O	O	O	O	O	O	O	O	O	O	O	o	o	o	o	O	O	O	O	O	O	O	O	O	O	O	O
33	-	R	1	The NMT knows the characteristics of radioelements used (activity, radioactive period, ...)							O	O	O	O	O	O	O	O	O	O	O	O	O	O	O	O	O	O	O	O	o	o	o	o	O	O	O	O	O	O	O	O	O	O	O	O
34	-	R	2	He knows what to do in the event of an accident							O	O	O	O	O	O	O	O	O	O	O	O	O	O	O	O	O	O	O	O	o	o	o	o	O	O	O	O	O	O	O	O	O	O	O	O
35	-	R	3	The NMT knows what to do in case of external radioactive contamination (wash the contaminated area, change clothes, etc.)							O	O	O	O	O	O	O	O	O	O	O	O	O	O	O	O	O	O	O	O	o	o	o	o	O	O	O	O	O	O	O	O	O	O	O	O
36	-	R	3	The NMT knows what to do in case of extravasation (specific protocol)							O	O	O	O	O	O	O	O	O	O	O	O	O	O	O	O	O	O	O	O	o	o	o	o	O	O	O	O	O	O	O	O	O	O	O	O
								Total	O	(n)	32	31	31	31	34	34	33	33	32	32	32	32	30	29	27	29	33	33	32	33	31	34	31	29	32	33	32	30	32	31	26	33	28	31	32	28
Audit timeline:					Main themes evaluated:					(%)	94.1176	91.1765	91.1765	91.1765	94.4444	94.4444	97.0588	97.0588	94.1176	94.1176	94.1176	94.1176	83.3333	85.2941	84.375	85.2941	97.0588	84.6154	94.1176	84.6154	91.1765	94.4444	91.1765	85.2941	94.1176	91.6667	94.1176	81.0811	82.0513	79.4872	83.871	84.6154	90.3226	91.1765	88.8889	90.3226
									I	(n)	0	1	1	1	1	1	1	1	1	2	1	1	3	3	3	3	1	1	1	1	1	0	1	1	0	0	0	0	1	0	1	0	1	1	1	1
	= Patient reception						A = reception and administration			(%)	0	2.94118	2.94118	2.94118	2.77778	2.77778	2.94118	2.94118	2.94118	5.88235	2.94118	2.94118	8.33333	8.82353	9.375	8.82353	2.94118	2.5641	2.94118	2.5641	2.94118	0	2.94118	2.94118	0	0	0	0	2.5641	0	3.22581	0	3.22581	2.94118	2.77778	3.22581
	= Administration phase						I = identity vigilance		N	(n)	2	2	2	2	1	1	0	0	1	0	1	1	3	2	2	2	0	5	1	5	2	2	2	4	2	3	2	7	6	8	4	6	2	2	3	2
	= Post-administration phase						R = radiation protection			(%)	5.88235	5.88235	5.88235	5.88235	2.77778	2.77778	0	0	2.94118	0	2.94118	2.94118	8.33333	5.88235	6.25	5.88235	0	12.8205	2.94118	12.8205	5.88235	5.55556	5.88235	11.7647	5.88235	8.33333	5.88235	18.9189	15.3846	20.5128	12.9032	15.3846	6.45161	5.88235	8.33333	6.45161
	= Radiation protection						H = hygiene		NA	(n)	17	17	17	17	15	15	17	17	17	17	17	17	15	17	19	17	17	12	17	12	17	15	17	17	17	15	17	14	12	12	20	12	20	17	15	20
										(%)	33.3333	33.3333	33.3333	33.3333	29.4118	29.4118	33.3333	33.3333	33.3333	33.3333	33.3333	33.3333	29.4118	33.3333	37.2549	33.3333	33.3333	23.5294	33.3333	23.5294	33.3333	29.4118	33.3333	33.3333	33.3333	29.4118	33.3333	27.451	23.5294	23.5294	39.2157	23.5294	39.2157	33.3333	29.4118	39.2157
								Score calculated per operator (/100)			96.9231	96.2687	96.2687	95.5224	94.5205	94.5205	98.5075	98.5075	97.0149	97.7612	97.0149	97.0149	88.3562	91.791	91.129	91.791	98.5075	87.1795	97.0149	87.1795	94.0299	97.2603	95.5224	92.3077	97.0149	93.1507	97.0149	87.1429	85.8974	82.0513	88.3333	87.1795	93.3333	94.0299	90.411	93.3333	0	0	0
	Chart filling:				O	= Criterion met
					N	= Criterion not met		Average score per operator (/100)			96.2457				96.514				97.2015				90.7668				92.4703				94.7801				93.5808				85.8654				92.7769				0
					I	= Criterion partially met
					NA	= Non applicable		Standard deviation			0.572443				2.30185				0.373134				1.63712				6.13966				2.11171				4.66257				2.73045				1.61109				0
Types of administrations audited:
	SCINTI (IV)			= conventional scintigraphy (bone, heart, ...) administered intravenously
	LYMPHO (SC)			= lymphoscintigraphy for sentinel node detection (breast cancer),
				administered subcutaneously
	SCINTI (cam.)			= scintigraphy examination with administration to the patient installed under camera
	PET (IV)			= conventional PET scan, administered intravenously
	THERA (IV)			= treatment administered intravenously
	THERA (oral)			= treatment administered orally
										A	0.875	0.75	0.75	0.833333	1	1	1	1	0.833333	0.916667	0.833333	0.833333	0.833333	0.833333	0.833333	0.833333	1	0.833333	0.833333	0.833333	1	0.833333	0.833333	0.625	0.833333	0.833333	0.833333	0.625	0.833333	0.833333	0.833333	0.833333	0.833333	0.833333	0.833333	0.833333	0	0	0
											80.2083				100				85.4167				83.3333				87.5				82.2917				78.125				83.3333				83.3333				0
										I	1	1	1	0.944444	0.944444	0.944444	0.944444	0.944444	0.944444	0.944444	0.944444	0.944444	0.861111	0.861111	0.861111	0.861111	0.944444	0.944444	0.944444	0.944444	0.833333	1	1	0.944444	1	1	1	1	0.944444	0.777778	0.722222	0.888889	0.833333	0.833333	0.833333	0.833333	0	0	0
											98.6111				94.4444				94.4444				86.1111				94.4444				94.4444				100				83.3333				83.3333				0
										R	0.916667	0.928571	0.928571	0.928571	0.85	0.85	1	1	1	1	1	1	0.8	0.928571	0.928571	0.928571	1	1	1	1	0.928571	0.95	0.928571	0.916667	0.928571	0.8	0.928571	0.647059	0.928571	0.928571	0.928571	0.928571	1	1	0.85	1	0	0	0
											92.5595				92.5				100				89.6429				100				93.0952				82.605				92.8571				96.25				0
										H	1	1	1	1	1	1	1	1	1	1	1	1	0.965517	0.965517	0.958333	0.965517	1	0.8	1	0.8	1	1	0.965517	1	1	1	1	1	0.8	0.8	1	0.85	1	1	1	1	0	0	0
		Max individual scores per chronological step									100				100				100				96.3721				90				99.1379				100				86.25				100				0
		8					"Reception and administration" items	7	O	(n)	6	3	3	4	5	5	5	5	4	4	4	4	4	4	4	4	5	4	4	4	5	4	4	4	4	4	4	4	4	4	4	4	4	4	4	4
						51				(%)	85.7143	60	60	80	100	100	100	100	80	80	80	80	80	80	80	80	100	80	80	80	100	80	80	57.1429	80	80	80	57.1429	80	80	80	80	80	80	80	80
									I	(n)	0	1	1	0	0	0	0	0	0	1	0	0	0	0	0	0	0	0	0	0	0	0	0	0	0	0	0	0	0	0	0	0	0	0	0	0
										(%)	0	20	20	0	0	0	0	0	0	20	0	0	0	0	0	0	0	0	0	0	0	0	0	0	0	0	0	0	0	0	0	0	0	0	0	0
						100			N	(n)	1	1	1	1	0	0	0	0	1	0	1	1	1	1	1	1	0	1	1	1	0	1	1	3	1	1	1	3	1	1	1	1	1	1	1	1
										(%)	14.2857	20	20	20	0	0	0	0	20	0	20	20	20	20	20	20	0	20	20	20	0	20	20	42.8571	20	20	20	42.8571	20	20	20	20	20	20	20	20
									NA	(n)	0	2	2	2	2	2	2	2	2	2	2	2	2	2	2	2	2	2	2	2	2	2	2	0	2	2	2	0	2	2	2	2	2	2	2	2
										(%)	0	28.5714	28.5714	28.5714	28.5714	28.5714	28.5714	28.5714	28.5714	28.5714	28.5714	28.5714	28.5714	28.5714	28.5714	28.5714	28.5714	28.5714	28.5714	28.5714	28.5714	28.5714	28.5714	0	28.5714	28.5714	28.5714	0	28.5714	28.5714	28.5714	28.5714	28.5714	28.5714	28.5714	28.5714
		20					"Identity vigilance" items	9	O	(n)	8	8	8	7	7	7	7	7	7	7	7	7	6	6	6	6	7	7	7	7	6	8	8	7	8	8	8	8	7	6	5	7	6	6	6	6
										(%)	100	100	100	87.5	87.5	87.5	87.5	87.5	87.5	87.5	87.5	87.5	75	75	75	75	87.5	87.5	87.5	87.5	75	100	100	87.5	100	100	100	100	87.5	75	62.5	87.5	75	75	75	75
									I	(n)	0	0	0	1	1	1	1	1	1	1	1	1	2	2	2	2	1	1	1	1	1	0	0	1	0	0	0	0	1	0	1	0	1	1	1	1
										(%)	0	0	0	12.5	12.5	12.5	12.5	12.5	12.5	12.5	12.5	12.5	25	25	25	25	12.5	12.5	12.5	12.5	12.5	0	0	12.5	0	0	0	0	12.5	0	12.5	0	12.5	12.5	12.5	12.5
									N	(n)	0	0	0	0	0	0	0	0	0	0	0	0	0	0	0	0	0	0	0	0	1	0	0	0	0	0	0	0	0	2	2	1	1	1	1	1
										(%)	0	0	0	0	0	0	0	0	0	0	0	0	0	0	0	0	0	0	0	0	12.5	0	0	0	0	0	0	0	0	25	25	12.5	12.5	12.5	12.5	12.5
									NA	(n)	1	1	1	1	1	1	1	1	1	1	1	1	1	1	1	1	1	1	1	1	1	1	1	1	1	1	1	1	1	1	1	1	1	1	1	1
										(%)	11.1111	11.1111	11.1111	11.1111	11.1111	11.1111	11.1111	11.1111	11.1111	11.1111	11.1111	11.1111	11.1111	11.1111	11.1111	11.1111	11.1111	11.1111	11.1111	11.1111	11.1111	11.1111	11.1111	11.1111	11.1111	11.1111	11.1111	11.1111	11.1111	11.1111	11.1111	11.1111	11.1111	11.1111	11.1111	11.1111
		30					"Radiation protection" items	15	O	(n)	5	6	6	6	8	8	7	7	7	7	7	7	7	6	6	6	7	7	7	7	6	8	6	5	6	7	6	5	6	6	6	6	7	7	8	7
										(%)	83.3333	85.7143	85.7143	85.7143	88.8889	88.8889	100	100	100	100	100	100	77.7778	85.7143	85.7143	85.7143	100	100	100	100	85.7143	88.8889	85.7143	83.3333	85.7143	77.7778	85.7143	55.5556	85.7143	85.7143	85.7143	85.7143	100	100	88.8889	100
									I	(n)	0	0	0	0	0	0	0	0	0	0	0	0	0	0	0	0	0	0	0	0	0	0	0	0	0	0	0	0	0	0	0	0	0	0	0	0
										(%)	0	0	0	0	0	0	0	0	0	0	0	0	0	0	0	0	0	0	0	0	0	0	0	0	0	0	0	0	0	0	0	0	0	0	0	0
									N	(n)	1	1	1	1	1	1	0	0	0	0	0	0	2	1	1	1	0	0	0	0	1	1	1	1	1	2	1	4	1	1	1	1	0	0	1	0
										(%)	16.6667	14.2857	14.2857	14.2857	11.1111	11.1111	0	0	0	0	0	0	22.2222	14.2857	14.2857	14.2857	0	0	0	0	14.2857	11.1111	14.2857	16.6667	14.2857	22.2222	14.2857	44.4444	14.2857	14.2857	14.2857	14.2857	0	0	11.1111	0
									NA	(n)	9	8	8	8	6	6	8	8	8	8	8	8	6	8	8	8	8	8	8	8	8	6	8	9	8	6	8	6	8	8	8	8	8	8	6	8
										(%)	60	53.3333	53.3333	53.3333	40	40	53.3333	53.3333	53.3333	53.3333	53.3333	53.3333	40	53.3333	53.3333	53.3333	53.3333	53.3333	53.3333	53.3333	53.3333	40	53.3333	60	53.3333	40	53.3333	40	53.3333	53.3333	53.3333	53.3333	53.3333	53.3333	40	53.3333
		42					"Hygiene" items	20	O	(n)	13	14	14	14	14	14	14	14	14	14	14	14	13	13	11	13	14	15	14	15	14	14	13	13	14	14	14	13	15	15	11	16	11	14	14	11
										(%)	100	100	100	100	100	100	100	100	100	100	100	100	92.8571	92.8571	91.6667	92.8571	100	78.9474	100	78.9474	100	100	92.8571	100	100	100	100	100	78.9474	78.9474	100	84.2105	100	100	100	100
SCINTI (IV)									I	(n)	0	0	0	0	0	0	0	0	0	0	0	0	1	1	1	1	0	0	0	0	0	0	1	0	0	0	0	0	0	0	0	0	0	0	0	0
LYMPHO (SC)										(%)	0	0	0	0	0	0	0	0	0	0	0	0	7.14286	7.14286	8.33333	7.14286	0	0	0	0	0	0	7.14286	0	0	0	0	0	0	0	0	0	0	0	0	0
SCINTI (cam.)									N	(n)	0	0	0	0	0	0	0	0	0	0	0	0	0	0	0	0	0	4	0	4	0	0	0	0	0	0	0	0	4	4	0	3	0	0	0	0
PET (IV)										(%)	0	0	0	0	0	0	0	0	0	0	0	0	0	0	0	0	0	21.0526	0	21.0526	0	0	0	0	0	0	0	0	21.0526	21.0526	0	15.7895	0	0	0	0
THERA (IV)									NA	(n)	7	6	6	6	6	6	6	6	6	6	6	6	6	6	8	6	6	1	6	1	6	6	6	7	6	6	6	7	1	1	9	1	9	6	6	9
THERA (oral)										(%)	35	30	30	30	30	30	30	30	30	30	30	30	30	30	40	30	30	5	30	5	30	30	30	35	30	30	30	35	5	5	45	5	45	30	30	45
						Criticity	3	11	O	(n)	8	8	8	8	9	9	8	8	8	8	8	8	8	7	6	7	8	9	8	9	8	10	8	8	8	9	8	8	9	9	7	9	7	8	9	7	0	0	0
					Total	100				(%)	100	100	100	100	90	90	100	100	100	100	100	100	80	87.5	85.7143	87.5	100	100	100	100	100	100	100	100	100	90	100	100	100	100	100	100	100	100	90	100
									I	(n)	0	0	0	0	0	0	0	0	0	0	0	0	1	1	1	1	0	0	0	0	0	0	0	0	0	0	0	0	0	0	0	0	0	0	0	0	0	0	0
										(%)	0	0	0	0	0	0	0	0	0	0	0	0	10	12.5	14.2857	12.5	0	0	0	0	0	0	0	0	0	0	0	0	0	0	0	0	0	0	0	0
									N	(n)	0	0	0	0	1	1	0	0	0	0	0	0	1	0	0	0	0	0	0	0	0	0	0	0	0	1	0	0	0	0	0	0	0	0	1	0
										(%)	0	0	0	0	10	10	0	0	0	0	0	0	10	0	0	0	0	0	0	0	0	0	0	0	0	10	0	0	0	0	0	0	0	0	10	0
									NA	(n)	3	3	3	3	1	1	3	3	3	3	3	3	1	3	4	3	3	2	3	2	3	1	3	3	3	1	3	3	2	2	4	2	4	3	1	4	0	0	0
						1.5				(%)	27.2727	27.2727	27.2727	27.2727	9.09091	9.09091	27.2727	27.2727	27.2727	27.2727	27.2727	27.2727	9.09091	27.2727	36.3636	27.2727	27.2727	18.1818	27.2727	18.1818	27.2727	9.09091	27.2727	27.2727	27.2727	9.09091	27.2727	27.2727	18.1818	18.1818	36.3636	18.1818	36.3636	27.2727	9.09091	36.3636
							2	27	O	(n)	15	17	17	16	16	16	16	16	16	16	16	16	15	15	14	15	16	16	16	16	15	17	16	14	17	17	17	15	16	15	12	17	13	15	15	13	0	0	0
										(%)	100	100	100	94.1176	94.1176	94.1176	94.1176	94.1176	94.1176	94.1176	94.1176	94.1176	88.2353	88.2353	87.5	88.2353	94.1176	76.1905	94.1176	76.1905	88.2353	100	94.1176	93.3333	100	100	100	88.2353	76.1905	71.4286	80	80.9524	86.6667	88.2353	88.2353	86.6667
									I	(n)	0	0	0	1	1	1	1	1	1	1	1	1	2	2	2	2	1	1	1	1	1	0	1	1	0	0	0	0	1	0	1	0	1	1	1	1	0	0	0
										(%)	0	0	0	5.88235	5.88235	5.88235	5.88235	5.88235	5.88235	5.88235	5.88235	5.88235	11.7647	11.7647	12.5	11.7647	5.88235	4.7619	5.88235	4.7619	5.88235	0	5.88235	6.66667	0	0	0	0	4.7619	0	6.66667	0	6.66667	5.88235	5.88235	6.66667
									N	(n)	0	0	0	0	0	0	0	0	0	0	0	0	0	0	0	0	0	4	0	4	1	0	0	0	0	0	0	2	4	6	2	4	1	1	1	1
										(%)	0	0	0	0	0	0	0	0	0	0	0	0	0	0	0	0	0	19.0476	0	19.0476	5.88235	0	0	0	0	0	0	11.7647	19.0476	28.5714	13.3333	19.0476	6.66667	5.88235	5.88235	6.66667
									NA	(n)	12	10	10	10	10	10	10	10	10	10	10	10	10	10	11	10	10	6	10	6	10	10	10	12	10	10	10	10	6	6	12	6	12	10	10	12	0	0	0
						1				(%)	44.4444	37.037	37.037	37.037	37.037	37.037	37.037	37.037	37.037	37.037	37.037	37.037	37.037	37.037	40.7407	37.037	37.037	22.2222	37.037	22.2222	37.037	37.037	37.037	44.4444	37.037	37.037	37.037	37.037	22.2222	22.2222	44.4444	22.2222	44.4444	37.037	37.037	44.4444
							1	13	O	(n)	9	6	6	7	9	9	9	9	8	8	8	8	7	7	7	7	9	8	8	8	8	7	7	7	7	7	7	7	7	7	7	7	8	8	8	8	0	0	0
										(%)	81.8182	66.6667	66.6667	77.7778	100	100	100	100	88.8889	88.8889	88.8889	88.8889	77.7778	77.7778	77.7778	77.7778	100	88.8889	88.8889	88.8889	88.8889	77.7778	77.7778	63.6364	77.7778	77.7778	77.7778	58.3333	77.7778	77.7778	77.7778	77.7778	88.8889	88.8889	88.8889	88.8889
									I	(n)	0	1	1	0	0	0	0	0	0	1	0	0	0	0	0	0	0	0	0	0	0	0	0	0	0	0	0	0	0	0	0	0	0	0	0	0	0	0	0
										(%)	0	11.1111	11.1111	0	0	0	0	0	0	11.1111	0	0	0	0	0	0	0	0	0	0	0	0	0	0	0	0	0	0	0	0	0	0	0	0	0	0
									N	(n)	2	2	2	2	0	0	0	0	1	0	1	1	2	2	2	2	0	1	1	1	1	2	2	4	2	2	2	5	2	2	2	2	1	1	1	1
										(%)	18.1818	22.2222	22.2222	22.2222	0	0	0	0	11.1111	0	11.1111	11.1111	22.2222	22.2222	22.2222	22.2222	0	11.1111	11.1111	11.1111	11.1111	22.2222	22.2222	36.3636	22.2222	22.2222	22.2222	41.6667	22.2222	22.2222	22.2222	22.2222	11.1111	11.1111	11.1111	11.1111
									NA	(n)	2	4	4	4	4	4	4	4	4	4	4	4	4	4	4	4	4	4	4	4	4	4	4	2	4	4	4	1	4	4	4	4	4	4	4	4	0	0	0
						0.5				(%)	15.3846	30.7692	30.7692	30.7692	30.7692	30.7692	30.7692	30.7692	30.7692	30.7692	30.7692	30.7692	30.7692	30.7692	30.7692	30.7692	30.7692	30.7692	30.7692	30.7692	30.7692	30.7692	30.7692	15.3846	30.7692	30.7692	30.7692	7.69231	30.7692	30.7692	30.7692	30.7692	30.7692	30.7692	30.7692	30.7692
							Score weighted according to the criticality of each item: criticality 3 weighted by 3, criticality 2 weighted by 2, criticality 1 weighted by 1 with a total of 100 points
							In the main table and in the overall results, the total of % O, I and N for 1 EPP equals 100; NA are excluded; % NA is the % among all responses
[truncated: 11 more columns]
